# Supplementary material for: Functional exploration of heterotrimeric kinesin-II in IFT and ciliary length control in Chlamydomonas
Source: eLife. 2020 Oct 28;9:e58868. doi: 10.7554/eLife.58868 (PMC7652414; doi:10.7554/eLife.58868)
Supplement: Figure 1—source data 1. [file elife-58868-fig1-data1.zip]

Archive with 6 entries (5 files):
- Figure 1-Source Data 1/
- Figure 1-Source Data 1/Figure 1C statistical data.xlsx
- Figure 1-Source Data 1/Figure 1C-FLA10.FLA10'.avi
- Figure 1-Source Data 1/Figure 1C-FLA8.FLA8'.avi
- Figure 1-Source Data 1/Figure 1C-WT.avi
- Figure 1-Source Data 1/Figure1C_Movie_legend.docx
