# Supplementary material for: Functional exploration of heterotrimeric kinesin-II in IFT and ciliary length control in Chlamydomonas
Source: eLife. 2020 Oct 28;9:e58868. doi: 10.7554/eLife.58868 (PMC7652414; doi:10.7554/eLife.58868)
Supplement: Figure 1—source data 1. [file elife-58868-fig1-data1.zip › Figure 1-Source Data 1/Figure 1C statistical data.xlsx]

## Sheet: Figure 1C
Velocities (mm/s)
WT	FLA8/FLA8'	FLA10/FLA10'
1.23466	1.54321	2.05754
1.58721	1.52855	1.76365
1.72848	1.54321	1.76365
1.78322	1.78322	1.8519
1.74298	2.05754	1.92909
1.81072	1.6203	2.46915
1.72848	1.71245	1.8519
1.38894	1.50886	1.8519
1.8519	1.66657	1.9079
1.97525	1.6703	1.97525
1.68346	1.68939	1.78322
1.74892	1.9547	2.05754
1.44024	1.74892	1.68346
1.23466	1.54321	1.8519
1.50886	1.60496	1.54321
1.64617	1.63586	1.8519
1.76365	1.5594	1.78322
1.60496	1.50886	1.80434
2.0062	1.61022	1.94013
1.52505	1.5152	2.22223
1.23466	1.78322	1.92048
1.35796	1.49902	1.8519
1.72848	1.40137	1.68939
1.69751	1.27319	1.97525
1.57123	1.30717	1.68346
1.8519	1.54321	1.79576
1.64617	2.05754	1.8519
1.23466	1.8519	1.97525
1.82239	1.67556	1.79576
1.94013	1.62446	1.94013
1.23466	1.41098	2.13247
1.8993	1.57123	1.8519
1.8519	1.72848	2.16044
1.05818	1.9079	1.64617
1.23466	1.52855	1.72848
1.8929	1.52855	2.02013
1.35796	1.58721	2.16044
1.69751	1.60496	1.72848
1.45902	1.42954	1.54321
1.9079	1.70937	1.97525
1.52505	1.11116	1.72848
1.38894	1.71772	1.92048
1.8519	1.46601	1.94013
1.97525	1.64617	1.8519
1.61438	1.64617	1.56378
1.51958	1.41098	1.8519
1.70937	1.46317	2.29282
1.64617	1.70937	1.64617
1.60496	1.57123	1.8519
1.41098	1.50886	1.8519
1.38261	1.46601	1.54321
1.57123	1.70937	1.54321
1.8519	1.54321	1.94013
1.76365	1.54321	1.8519
1.49902	1.8519	2.22223
	1.44024	2.34569
	1.6703
	1.74892
	1.52505
	1.33746
	1.54321
	1.42954
	1.3717
	1.80434
	1.49902
	1.74892
	1.9547
	1.80434
	1.54321
	1.64617
	1.41098
	1.79576
	1.56378
	1.68346
	1.54321
	1.33746
	1.61438
	1.47344
	1.64617
	1.42451
	1.45902
	1.41098
	1.78322
