# Supplementary material for: Functional exploration of heterotrimeric kinesin-II in IFT and ciliary length control in Chlamydomonas
Source: eLife. 2020 Oct 28;9:e58868. doi: 10.7554/eLife.58868 (PMC7652414; doi:10.7554/eLife.58868)
Supplement: Figure 1—source data 2. [file elife-58868-fig1-data2.zip]

Archive with 5 entries (4 files):
- Figure 1-Source Data 2/
- Figure 1-Source Data 2/Figure 1E movie-control.avi
- Figure 1-Source Data 2/Figure 1E movie-FLA10.FLA10'.avi
- Figure 1-Source Data 2/Figure 1E_velocity.xlsx
- Figure 1-Source Data 2/Figure1E_Movie_legend.docx
