# Supplementary material for: Functional exploration of heterotrimeric kinesin-II in IFT and ciliary length control in Chlamydomonas
Source: eLife. 2020 Oct 28;9:e58868. doi: 10.7554/eLife.58868 (PMC7652414; doi:10.7554/eLife.58868)
Supplement: Figure 1—source data 2. [file elife-58868-fig1-data2.zip › Figure 1-Source Data 2/Figure 1E_velocity.xlsx]

## Sheet: Figure 1E
Anterograde velocities (mm/s)		Retrograde velocities (mm/s)
con	FLA10/FLA10'	con	FLA10/FLA10'
2.21014	2.43762	2.71833	3.57515
2.36362	2.40008	3.1001	3.15731
1.95009	2.70837	3.42729	3.57515
2.07985	2.33991	4.28982	3.15731
2.29427	2.88881	3.3221	2.97154
2.33991	2.60003	3.29986	4.33329
2.07985	2.27518	3.42729	3.34291
1.8571	2.60003	4.45697	4.11669
2.16669	2.76242	3.57515	3.19095
2.13562	2.49999	2.94193	2.60003
2.60003	2.41425	3.31492	4.76652
1.8571	2.60003	3.35834	3.89992
2.42664	2.85996	3.46682	3.89992
1.99344	2.60003	3.70498	2.81651
1.67136	2.60003	3.68332	4.33329
2.24548	2.74428	3.34291	3.41255
2.41425	2.43762	3.89992	4.11669
2.27518	2.60003	3.46682	3.89992
2.00896	2.60003	3.34291	4.22487
1.95009	2.78555	4.11669	4.16001
2.22851	2.81651	3.49991	2.78555
2.21014	2.27518	3.61118	4.93987
2.16669	2.73006	3.89992	4.76652
2.16669	2.92517	3.57515	2.97154
2.19389	2.95441	3.61118	4.27157
2.00896	2.73006	2.92517	3.25004
1.80008	2.92517	3.89992	4.98322
2.09997	2.78555	3.68332	4.27157
2.60003	2.29993	2.81651	3.41255
2.11267	2.60003	3.41255	3.73748
2.16669	2.60003	3.35834	2.83645
1.99344	2.60003	3.73748	3.25004
2.35618	2.60003	3.03328	2.81651
1.87788	2.33991	4.11669	4.04433
1.75505	2.36362	3.89992	2.60003
1.8571	2.33991	3.37987	2.76242
2.16669	2.60003	3.15731	4.27157
1.68226	2.21014	4.0625	4.55013
2.07985	2.60003	4.11669	3.5287
2.21014	2.76242	3.89992	3.89992
1.87788	2.45569	4.41998	3.34291
2.03117	2.81651	4.41998	3.15731
1.86872	2.60003	3.25004	2.60003
2.36362	2.76242	3.75555	2.97154
2.00896	2.60003	3.73748	3.19095
2.21014	2.49184	3.64003	4.55013
1.84161	2.36362		3.71436
1.95009	2.33991		3.68332
2.24548	2.60003		3.5287
2.03117	2.60003		3.42729
2.16669	2.81651		3.73748
2.27518	2.60003		3.71436
1.99344	2.41425		3.08759
	2.41425		3.12012
	2.85996		3.5287
	2.76242		4.08577
	2.83645		3.34291
	2.41425		4.08577
	2.74428		3.5287
	2.78555		3.25004
	2.60003		3.73748
	2.49184		3.64003
	2.60003		3.46682
	2.60003		2.85996
	2.46987		2.60003
	2.60003		3.25004
	2.97154		3.15731
	2.35618		3.25004
	2.45569		3.89992
	2.60003		2.88881
	2.74428
	2.95441
	2.48192
