# Supplementary material for: Functional exploration of heterotrimeric kinesin-II in IFT and ciliary length control in Chlamydomonas
Source: eLife. 2020 Oct 28;9:e58868. doi: 10.7554/eLife.58868 (PMC7652414; doi:10.7554/eLife.58868)
Supplement: Figure 2—source data 1. [file elife-58868-fig2-data1.zip]

Archive with 8 entries (7 files):
- Figure 2-Source Data 1/
- Figure 2-Source Data 1/Figure 2B movie-CrKinesin-II.avi
- Figure 2-Source Data 1/Figure 2B movie-HsKinesin-II.avi
- Figure 2-Source Data 1/Figure 2B movie-KIF3A'.FLA8.KAP.avi
- Figure 2-Source Data 1/Figure 2B movie-KIF3A'.KIF3B'.KAP.avi
- Figure 2-Source Data 1/Figure 2B movie-KIF3B'.FLA10.KAP.avi
- Figure 2-Source Data 1/Figure 2B.xlsx
- Figure 2-Source Data 1/Figure2B_Movie_legend.docx
