# Supplementary material for: Functional exploration of heterotrimeric kinesin-II in IFT and ciliary length control in Chlamydomonas
Source: eLife. 2020 Oct 28;9:e58868. doi: 10.7554/eLife.58868 (PMC7652414; doi:10.7554/eLife.58868)
Supplement: Figure 2—source data 2. [file elife-58868-fig2-data2.zip]

Archive with 10 entries (8 files):
- Figure 2-Source Data 2/
- Figure 2-Source Data 2/Figure 2D ciliary length.xlsx
- Figure 2-Source Data 2/Figure 2D-Representative cell images/
- Figure 2-Source Data 2/Figure 2D-Representative cell images/7#.tif
- Figure 2-Source Data 2/Figure 2D-Representative cell images/8H2#.tif
- Figure 2-Source Data 2/Figure 2D-Representative cell images/RH19#.tif
- Figure 2-Source Data 2/Figure 2D-Representative cell images/RH4#.tif
- Figure 2-Source Data 2/Figure 2D-Representative cell images/RY1#.tif
- Figure 2-Source Data 2/Figure 2D-Representative cell images/RY5#.tif
- Figure 2-Source Data 2/Figure 2D-Representative cell images/WT.tif
