# Supplementary material for: Functional exploration of heterotrimeric kinesin-II in IFT and ciliary length control in Chlamydomonas
Source: eLife. 2020 Oct 28;9:e58868. doi: 10.7554/eLife.58868 (PMC7652414; doi:10.7554/eLife.58868)
Supplement: Figure 3—source data 1. [file elife-58868-fig3-data1.zip]

Archive with 10 entries (9 files):
- Figure 3-Source Data 1/
- Figure 3-Source Data 1/Figure 3A movie-2-3#.avi
- Figure 3-Source Data 1/Figure 3A movie-2-4#.avi
- Figure 3-Source Data 1/Figure 3A movie-63#.avi
- Figure 3-Source Data 1/Figure 3A movie-7#.avi
- Figure 3-Source Data 1/Figure 3A movie-DBY1#.avi
- Figure 3-Source Data 1/Figure 3A movie-RY1#.avi
- Figure 3-Source Data 1/Figure 3A movie-RY5#.avi
- Figure 3-Source Data 1/Figure 3A statistical data.xlsx
- Figure 3-Source Data 1/Figure 3A_Movie_legend.docx
