# Supplementary material for: Functional exploration of heterotrimeric kinesin-II in IFT and ciliary length control in Chlamydomonas
Source: eLife. 2020 Oct 28;9:e58868. doi: 10.7554/eLife.58868 (PMC7652414; doi:10.7554/eLife.58868)
Supplement: Figure 3—source data 2. [file elife-58868-fig3-data2.zip]

Archive with 6 entries (5 files):
- Figure 3-Source Data 2/
- Figure 3-Source Data 2/Figure 3B_C_F statistical data.xlsx
- Figure 3-Source Data 2/Figure 3B_C_F_Movie_legend.docx
- Figure 3-Source Data 2/Figure 3BCF movie-control.avi
- Figure 3-Source Data 2/Figure 3BCF movie-fla8..FLA8.avi
- Figure 3-Source Data 2/Figure 3BCF movie-fla8..KIF3B'.avi
