# Supplementary material for: Functional exploration of heterotrimeric kinesin-II in IFT and ciliary length control in Chlamydomonas
Source: eLife. 2020 Oct 28;9:e58868. doi: 10.7554/eLife.58868 (PMC7652414; doi:10.7554/eLife.58868)
Supplement: Figure 4—source data 1. [file elife-58868-fig4-data1.zip]

Archive with 7 entries (5 files):
- Figure 4-Source Data 1/
- Figure 4-Source Data 1/Figure 4C statistical data.xlsx
- Figure 4-Source Data 1/Figure 4C_Representative images of cells/
- Figure 4-Source Data 1/Figure 4C_Representative images of cells/FLA8.FLA10.KAP.tif
- Figure 4-Source Data 1/Figure 4C_Representative images of cells/KIF3B'.FLA10.KAP.tif
- Figure 4-Source Data 1/Figure 4C_Representative images of cells/WT.tif
- Figure 4-Source Data 1/Figure 4F statistical data.xlsx
